# Supplementary material for: E3 ubiquitin ligase NEDD4 inhibits PEDV infection through ubiquitination and degradation of the viral primase NSP8
Source: J Virol. 2026 Mar 30;100(4):e02156-25. doi: 10.1128/jvi.02156-25 (PMC13098235; doi:10.1128/jvi.02156-25)
Supplement: Table S1 — Motif information recognized by NEDD4. [file jvi.02156-25-s0002.xlsx]

## Sheet: Sheet1
TABLE S1. Motif information recognized by NEDD4
NAME	START	SITES	END	STRAND	MARGINAL SCORE
P46934_O1496	382	QPIPP	386	+	12
P46934_Q1452	1010	SPPPP	1014	+	14.4
P46934_P5117	414	QPLPP	418	+	13.6
P46934_Q9BSA	503	ASPPP	507	+	11.8
P46934_P5503	173	VPPGP	177	+	9.29
P46934_Q9Y3C	35	EPPPP	39	+	12.2
P46934_Q1357	254	PAPPP	258	+	11.1
P46934_P5116	595	APRSP	599	+	8.14
P46934_Q0195	22	NAVGP	26	+	3.43
P46934_Q1445	294	PSVPV	298	+	5
P46934_P3784	116	MPVDP	120	+	9.07
P46934_P0419	56	LPTPP	60	+	12.9
P46934_Q96FV	2	SPTPP	6	+	12.6
P46934_P3723	8	SPIDP	12	+	8.92
P46934_O9583	236	PPPPP	240	+	16.3
P46934_Q0098	313	PPLPS	317	+	6.08
P46934_P2186	1208	PPHPP	1212	+	11.3
P46934_Q9H4B	199	LPLPP	203	+	13.3
P46934_Q9Y4H	1032	PPPPP	1036	+	16.3
P46934_Q0162	37	NPAPP	41	+	9.15
P46934_P2375	327	QPLPP	331	+	13.6
P46934_Q969T	195	PPPPP	199	+	16.3
P46934_O7584	660	VPPPP	664	+	13.1
P46934_P0806	1303	VPLDP	1307	+	9.27
P46934_P6048	245	QPLPV	249	+	7.32
P46934_P2492	253	LPVPP	257	+	12.6
P46934_P0462	386	NPEDP	390	+	9.4
P46934_Q9NV9	146	SSPPP	150	+	11.5
P46934_Q0791	629	LPPPP	633	+	14.7
P46934_Q1530	1296	LPPPP	1300	+	14.7
P46934_P1730	276	APLSP	280	+	9.08
P46934_Q1665	111	QSPPP	115	+	12.2
P46934_Q9981	188	CPYPP	192	+	10.3
P46934_P4340	321	NPYEP	325	+	5.53
P46934_P4693	702	PSPPP	706	+	13.4
P46934_P1027	376	PPPPP	380	+	16.3
P46934_P0755	134	AITSP	138	+	4.02
P46934_O7511	497	ASPSP	501	+	7.67
P46934_P4300	171	PPSDP	175	+	8.09
P46934_Q9UKG	417	QSRPP	421	+	9.82
P46934_Q9NYA	1002	SPVPP	1006	+	12.3
P46934_P1963	48	SSEPP	52	+	8.8
P46934_Q9HC1	44	PSRPP	48	+	11
P46934_P4256	782	CPLPP	786	+	12.1
P46934_Q9Y4G	1400	PPTPP	1404	+	14.4
P46934_Q9NZ5	356	LPPPP	360	+	14.7
P46934_O9599	201	PPLPP	205	+	14.8
P46934_P3596	449	AIPPP	453	+	9.92
P46934_Q6PJG	579	APTSP	583	+	8.71
P46934_P1293	484	MPCPP	488	+	8.06
P46934_Q86Y0	234	PPPPP	238	+	16.3
P46934_O4359	304	PTVPP	308	+	10.3
P46934_Q8WUM	736	APTPP	740	+	12.8
P46934_P1136	465	LPEDP	469	+	9.59
P46934_Q96GG	93	LALDP	97	+	5.7
P46934_Q4VCS	842	SPVPP	846	+	12.3
P46934_Q2KJY	1596	PPLPP	1600	+	14.8
P46934_P0110	56	LPTPP	60	+	12.9
P46934_P3175	47	QTLPP	51	+	9.74
P46934_O1539	1209	PPPPP	1213	+	16.3
P46934_P2511	36	ATLDP	40	+	6.87
P46934_Q9975	527	PIPDP	531	+	9.15
P46934_Q5MJ7	217	LPRGP	221	+	8.48
P46934_Q9UJM	236	NPPPP	240	+	14.5
P46934_P0818	690	ESIPP	694	+	6.27
P46934_O7547	543	PSPGP	547	+	9.54
P46934_O1464	686	PPPPP	690	+	16.3
P46934_Q9BXB	410	ATLGP	414	+	5.43
P46934_P3893	78	LPTGP	82	+	9.05
P46934_P4226	49	LTEPP	53	+	8.13
P46934_P1052	363	QPEDP	367	+	9.95
P46934_Q96NT	10	PPLEP	14	+	9.04
P46934_Q1350	207	SPRPP	211	+	12
P46934_P0111	172	NPPDE	176	+	3.04
